# Supplementary material for: Occupational Exposures Associated with Life Expectancy without and with Disability
Source: Int J Environ Res Public Health. 2020 Sep 1;17(17):6377. doi: 10.3390/ijerph17176377 (PMC7503628; doi:10.3390/ijerph17176377)
Supplement: Supplementary file 1 [file ijerph-17-06377-s001.zip]

Archive with 3 entries (2 files):
- ijerph-887538-supplementary/
- ijerph-887538-supplementary/ijerph-887538-supplementary.docx
- ijerph-887538-supplementary/ijerph-887538-supplementary.pdf
